# Supplementary material for: Machine learning predicts putative hematopoietic stem cells within large single-cell transcriptomics data sets
Source: Exp Hematol. 2019 Oct;78:11–20. doi: 10.1016/j.exphem.2019.08.009 (PMC6900257; doi:10.1016/j.exphem.2019.08.009)
Supplement: Supplementary file 3 [file mmc3.txt]

Gene_set	Normalisation	PCA	Model	Best_parameters	cv_1_score	cv_2_score	cv_3_score	cv_4_score	cv_5_score	Average_score	SD	Score_on_test_data
All	Ranking	No	random_forest	{'regr__max_depth': 10, 'regr__max_features': 'auto', 'regr__min_samples_leaf': 1, 'regr__min_samples_split': 2}	-0.07180193456337225	-0.010638578889209604	0.3140682375022307	0.27239708291202147	-0.2933075550893407	0.047005059149303696	0.2239123641166675	0.34503216224542654
All	Total_count	No	random_forest	{'regr__max_depth': 10, 'regr__max_features': 'auto', 'regr__min_samples_leaf': 2, 'regr__min_samples_split': 5}	-0.09010443345961994	-0.15540646066852723	0.29576398544989724	0.2765949844374763	-0.30328118812259497	0.009177066884571525	0.23888137592843298	0.29122367642798674
Variable	Ranking	No	random_forest	{'regr__max_depth': 2, 'regr__max_features': 5, 'regr__min_samples_leaf': 10, 'regr__min_samples_split': 2}	-0.4942600337404746	-0.6292735622710426	-0.19360740881927652	-0.13366593435700502	-0.5661536271648242	-0.40103325075031737	0.2017524846115192	0.042099507507245004
Variable	Total_count	No	random_forest	{'regr__max_depth': 15, 'regr__max_features': 'log2', 'regr__min_samples_leaf': 1, 'regr__min_samples_split': 10}	-0.3525655722416192	-0.20725458885265358	0.031608604303671406	0.06803600298706391	-0.5079320131081255	-0.18906628874862544	0.2189515573272512	0.015782666703349824
Molo	Ranking	No	random_forest	{'regr__max_depth': 10, 'regr__max_features': 'sqrt', 'regr__min_samples_leaf': 2, 'regr__min_samples_split': 5}	0.3136381321044154	0.3310215765639546	0.7529714963597882	0.626094456566841	0.10105585926922278	0.4296505135192737	0.23256767430688582	0.5317457414697031
Molo	Total_count	No	random_forest	{'regr__max_depth': 5, 'regr__max_features': 5, 'regr__min_samples_leaf': 1, 'regr__min_samples_split': 2}	0.20291007413801143	0.2993312451306458	0.5440848663774325	0.5871922778149703	-0.01867177091295646	0.32792065893603484	0.22156081349118037	0.5027935461087758
All	Ranking	No	linear_regression	{'regr__fit_intercept': 'True'}	-0.2712069215860071	-0.14354546538747726	0.321500865594041	0.39989774075573314	-0.4126480245212585	-0.015527206485627602	0.3230546385862171	0.14916671793288638
All	Total_count	No	linear_regression	{'regr__fit_intercept': 'True'}	-0.10541459002945808	-0.22749969512726587	0.2500549937073736	0.3052690954998909	-0.4412991784875433	-0.03801669657435501	0.28212834767431305	0.127319835163339
Variable	Ranking	No	linear_regression	{'regr__fit_intercept': 'True'}	-1.24398180101351	-0.028541019540440082	-0.10082660699921518	0.3395609590497831	-0.2071959702119155	-0.24879110393916312	0.5346002127464968	-0.16483016451715526
Variable	Total_count	No	linear_regression	{'regr__fit_intercept': 'True'}	-0.006633977764667565	-0.47607676655325637	0.09997118615539091	0.4661851000952551	-0.9517976883030559	-0.1623932226214727	0.4862385905659354	-0.04470206465148663
Molo	Ranking	No	linear_regression	{'regr__fit_intercept': 'True'}	0.09918909219527317	0.289933582019995	0.07991470248469901	-0.5182224766203256	-0.026647483761999657	-0.01500012591001469	0.27339724852635244	0.057269883963104284
Molo	Total_count	No	linear_regression	{'regr__fit_intercept': 'True'}	-0.37698812198232634	0.14334973927037453	-0.27708047855343754	0.5378270424736346	-0.35170501013962796	-0.060763052099996086	0.3562100237946651	-0.08302770814664484
All	Ranking	No	svm	{'regr__C': 0.1, 'regr__coef0': 0, 'regr__degree': 2, 'regr__epsilon': 0.01, 'regr__gamma': 0.01, 'regr__kernel': 'linear'}	-0.2618731757870194	-0.13932778399965629	0.31527486388540904	0.3940284576843349	-0.41472327298215017	-0.015622746142101398	0.3188782345259397	0.14913876043007357
All	Total_count	No	svm	{'regr__C': 0.1, 'regr__coef0': 0, 'regr__degree': 2, 'regr__epsilon': 0.01, 'regr__gamma': 0.01, 'regr__kernel': 'linear'}	-0.10735340307027652	-0.22621218468454551	0.24600916044863697	0.2928838618900792	-0.4356348308851563	-0.040415488656992966	0.27663556146331025	0.12532254755187378
Variable	Ranking	No	svm	{'regr__C': 0.1, 'regr__coef0': 0, 'regr__degree': 2, 'regr__epsilon': 0.1, 'regr__gamma': 0.01, 'regr__kernel': 'linear'}	-0.7276025461470599	0.04592788185225416	-0.02046190545451121	0.1877583912968639	-0.08436983986243729	-0.1202623538629859	0.3193109093023737	-0.06727445112196317
Variable	Total_count	No	svm	{'regr__C': 0.1, 'regr__coef0': 0, 'regr__degree': 2, 'regr__epsilon': 0.1, 'regr__gamma': 0.01, 'regr__kernel': 'linear'}	-0.06460687911957441	-0.34226732993722186	0.1187654261315475	0.3500574426000853	-0.5546499437954244	-0.09192997150569283	0.3191400995081223	-0.020307157970949733
Molo	Ranking	No	svm	{'regr__C': 0.1, 'regr__coef0': 1, 'regr__degree': 2, 'regr__epsilon': 0.01, 'regr__gamma': 0.01, 'regr__kernel': 'poly'}	0.6554987806930559	0.6365727385521855	0.5313717104332077	0.7802972562322334	0.412074601855972	0.6059324148822782	0.12274421265878614	0.6713731236693435
Molo	Total_count	No	svm	{'regr__C': 0.1, 'regr__coef0': 1, 'regr__degree': 2, 'regr__epsilon': 0.01, 'regr__gamma': 0.01, 'regr__kernel': 'poly'}	0.5640897046995539	0.6321163118360539	0.6279910583174889	0.7659298066605824	0.30097841782162205	0.5822390691720665	0.1508207298635681	0.7597690270578144
All	Ranking	No	knn	{'regr__n_neighbors': 10, 'regr__p': 1}	-0.4523298544946499	-0.08086693566254	-0.20651844076963366	0.22542223306012021	-0.17289887643647894	-0.1369244545479431	0.2206539838582362	0.10939680373122473
All	Total_count	No	knn	{'regr__n_neighbors': 10, 'regr__p': 1}	-0.1066966567770622	-0.23878570109009467	0.26784722579318143	0.0992553032707797	-0.5429904951137654	-0.09791585564816943	0.2763980494419195	0.06787419562813446
Variable	Ranking	No	knn	{'regr__n_neighbors': 3, 'regr__p': 2}	-0.1016084759428868	-0.002939533948023154	0.04117189976040114	-0.07937417212123576	-0.012336014539303441	-0.03128800203674448	0.052616718730046	-0.17859041268986275
Variable	Total_count	No	knn	{'regr__n_neighbors': 5, 'regr__p': 1}	-0.2049743615273556	-0.13922863763065485	0.023862080647551576	0.022418598393515454	-0.3115340755437767	-0.11914283280733774	0.12948250192416672	-0.19525669306760962
Molo	Ranking	No	knn	{'regr__n_neighbors': 3, 'regr__p': 1}	-0.17271406026809388	0.43219359643786875	0.67018099469952	0.7538351326813311	-0.019881156502153496	0.3378331051475474	0.36922411887734363	0.6632646491685038
Molo	Total_count	No	knn	{'regr__n_neighbors': 10, 'regr__p': 2}	-0.01122832699035814	0.16368081246842914	0.4379266724944721	0.523245784606588	0.32427221720899646	0.2870476524612288	0.19323340677462622	0.5449628877000985
All	Ranking	No	mlp	{'regr__activation': 'logistic', 'regr__alpha': 0.0001, 'regr__hidden_layer_sizes': (50, 50), 'regr__solver': 'lbfgs'}	-0.22232030306944783	-0.1733893474468553	0.4293985034129919	0.4347225286861284	-0.36241054023517716	0.026759743755103423	0.3404605894039047	0.20880292785871737
All	Total_count	No	mlp	{'regr__activation': 'logistic', 'regr__alpha': 0.0001, 'regr__hidden_layer_sizes': (100, 50, 100), 'regr__solver': 'lbfgs'}	-0.06970685810022936	-0.13594336131192986	0.3116738540426335	0.4315494775268893	-0.27699999769278194	0.05688440000285399	0.27102106930419156	0.08695228242344721
Variable	Ranking	No	mlp	{'regr__activation': 'logistic', 'regr__alpha': 0.01, 'regr__hidden_layer_sizes': (50, 25, 50), 'regr__solver': 'lbfgs'}	-0.5100280787515206	-0.07295710455796822	0.200452579734954	0.28712503088169816	-0.12467880870749637	-0.042848268563727025	0.28254608087546673	-0.21111203802102296
Variable	Total_count	No	mlp	{'regr__activation': 'relu', 'regr__alpha': 0.1, 'regr__hidden_layer_sizes': (100, 50, 100), 'regr__solver': 'adam'}	0.04580056043476355	-0.12308966128900578	0.11878561374260188	0.21965319843221143	-0.3293111742653734	-0.00905723633278056	0.19105443526610136	0.00785343249470205
Molo	Ranking	No	mlp	{'regr__activation': 'logistic', 'regr__alpha': 0.0001, 'regr__hidden_layer_sizes': (100, 100, 100), 'regr__solver': 'adam'}	0.6956529819331754	0.7240238555263178	0.5693200402379665	0.747022119618389	0.5031766046137451	0.6499356785855155	0.093951110230874	0.7280880578702067
Molo	Total_count	No	mlp	{'regr__activation': 'logistic', 'regr__alpha': 0.0001, 'regr__hidden_layer_sizes': (100, 100, 100), 'regr__solver': 'adam'}	0.6341480624422562	0.663834471639525	0.6917930539341811	0.7467016692452251	0.4175343200742033	0.6338931559800183	0.1107412955517975	0.7307167062493303
All	Ranking	Yes	random_forest_pca	{'pca__n_components': 5, 'regr__max_depth': 10, 'regr__max_features': 'log2', 'regr__min_samples_leaf': 2, 'regr__min_samples_split': 10}	-0.3727015298388483	-0.0540511686510432	-0.09271177640756045	0.3589079072274405	0.008999551150385976	-0.03088112728152381	0.23604801516243334	0.0473538378109809
All	Total_count	Yes	random_forest_pca	{'pca__n_components': 5, 'regr__max_depth': None, 'regr__max_features': 5, 'regr__min_samples_leaf': 2, 'regr__min_samples_split': 5}	-0.135892687004169	-0.39605580607956997	0.13978665527140932	0.22365563804709687	-0.23165050399379195	-0.07783396157438487	0.23181837112040396	-0.06188647675259351
Variable	Ranking	Yes	random_forest_pca	{'pca__n_components': 20, 'regr__max_depth': 15, 'regr__max_features': 'auto', 'regr__min_samples_leaf': 2, 'regr__min_samples_split': 10}	0.000867418187085689	-0.522882865478892	0.14094237674466026	0.0743506612032716	-0.4546972520689987	-0.1479011305465395	0.2787546728814141	-0.2259997634304531
Variable	Total_count	Yes	random_forest_pca	{'pca__n_components': 5, 'regr__max_depth': 10, 'regr__max_features': 'auto', 'regr__min_samples_leaf': 1, 'regr__min_samples_split': 2}	-0.07952880601079793	-0.4062572722147493	0.4395118857220354	0.19458537122971775	-0.5450594004100049	-0.07260022758207506	0.36379914752356235	-0.5283974357378449
Molo	Ranking	Yes	random_forest_pca	{'pca__n_components': 5, 'regr__max_depth': 10, 'regr__max_features': 'sqrt', 'regr__min_samples_leaf': 1, 'regr__min_samples_split': 10}	0.5349146120388042	0.5032532194280772	0.3531892485065208	0.5178394024941356	0.18620992033039707	0.4224562278092854	0.13124558361023783	0.6991167818431984
Molo	Total_count	Yes	random_forest_pca	{'pca__n_components': 5, 'regr__max_depth': 15, 'regr__max_features': 'sqrt', 'regr__min_samples_leaf': 1, 'regr__min_samples_split': 10}	0.5199554575482971	0.5298977895434365	0.5592150347583327	0.48252290414618815	0.29271448557623997	0.47952992632519825	0.0933372869802918	0.6899529275283433
All	Ranking	Yes	linear_regression_pca	{'pca__n_components': 50, 'regr__fit_intercept': 'True'}	-0.2719468351270353	-0.13591610419444522	0.3364707357846102	0.403291756994434	-0.43377562980905376	-0.014383904914663887	0.3316146687566795	0.16538268224531705
All	Total_count	Yes	linear_regression_pca	{'pca__n_components': 20, 'regr__fit_intercept': 'False'}	-0.16034728265844	-0.1787090818429684	0.21337310892200867	0.3058020226245721	-0.3834855480222131	-0.03570506356023705	0.2575668327824055	0.10991181363855017
Variable	Ranking	Yes	linear_regression_pca	{'pca__n_components': 20, 'regr__fit_intercept': 'True'}	-1.6252959373663316	0.025396131227886753	-0.03986098709094055	0.13979695653695712	-0.021972671642684682	-0.3084802673195492	0.6673256844346077	-0.4389052711878456
Variable	Total_count	Yes	linear_regression_pca	{'pca__n_components': 20, 'regr__fit_intercept': 'False'}	-0.2062048132629848	-0.3644645971089089	0.20399160053766938	0.36298967852394604	-0.5538143795379289	-0.10509015612082569	0.3427807874910339	-0.019753585738715888
Molo	Ranking	Yes	linear_regression_pca	{'pca__n_components': 20, 'regr__fit_intercept': 'True'}	0.6661561937498239	0.6455755584859618	0.49347852130600467	0.6719031870772791	0.39560777688406096	0.5771375296834749	0.10958511395016925	0.7313304654090922
Molo	Total_count	Yes	linear_regression_pca	{'pca__n_components': 20, 'regr__fit_intercept': 'True'}	0.7175367098999552	0.7284387220124059	0.662049385518062	0.6071055699685372	0.1271869796223437	0.5748587849083465	0.22006364016996857	0.7400606828829493
All	Ranking	Yes	svm_pca	{'pca__n_components': 20, 'regr__C': 0.1, 'regr__coef0': 1, 'regr__degree': 2, 'regr__epsilon': 0.01, 'regr__gamma': 0.01, 'regr__kernel': 'linear'}	-0.16765958084204935	-0.09685588399633205	0.32636908796240705	0.48352970593971845	-0.3838698309741073	0.03833418556853656	0.3208582741332923	0.09733728534628294
All	Total_count	Yes	svm_pca	{'pca__n_components': 20, 'regr__C': 0.1, 'regr__coef0': 0, 'regr__degree': 2, 'regr__epsilon': 0.01, 'regr__gamma': 10, 'regr__kernel': 'linear'}	-0.06074533045676799	-0.21210183722813758	0.34415907783338623	0.3916797891736832	-0.3282704357842272	0.03209229167123681	0.2903604720225062	0.10440386427620552
Variable	Ranking	Yes	svm_pca	{'pca__n_components': 20, 'regr__C': 0.1, 'regr__coef0': 1, 'regr__degree': 3, 'regr__epsilon': 0.1, 'regr__gamma': 0.1, 'regr__kernel': 'rbf'}	-0.1780078303545778	-0.3441707545932824	-0.16115629439608958	-0.07669487763575966	-0.5046024139038761	-0.24927895620965684	0.1508603062152732	-0.05063248780176388
Variable	Total_count	Yes	svm_pca	{'pca__n_components': 20, 'regr__C': 1.0, 'regr__coef0': -1, 'regr__degree': 3, 'regr__epsilon': 0.1, 'regr__gamma': 0.01, 'regr__kernel': 'linear'}	-0.10366535119952713	-0.36871911500541144	0.3230898673016067	0.3847793494737548	-0.3546865938024708	-0.01904549581806087	0.322993249762623	-0.07531458665772384
Molo	Ranking	Yes	svm_pca	{'pca__n_components': 50, 'regr__C': 0.1, 'regr__coef0': 1, 'regr__degree': 2, 'regr__epsilon': 0.01, 'regr__gamma': 0.01, 'regr__kernel': 'poly'}	0.6375674025791496	0.665367734570503	0.5262354663591053	0.7953086368306458	0.41076285309905725	0.6098931370295565	0.1290196390488614	0.672449295597468
Molo	Total_count	Yes	svm_pca	{'pca__n_components': 50, 'regr__C': 0.1, 'regr__coef0': 1, 'regr__degree': 2, 'regr__epsilon': 0.01, 'regr__gamma': 0.01, 'regr__kernel': 'poly'}	0.5636298408837478	0.6553777531391847	0.653836697786913	0.757467110414412	0.26293705111333654	0.5832252361683039	0.16623299616457332	0.7576006874391141
All	Ranking	Yes	knn_pca	{'pca__n_components': 5, 'regr__n_neighbors': 5, 'regr__p': 1}	-0.007726432571505182	0.03301635993911134	-0.31089815758668427	0.17897089954319645	-0.10778859812179586	-0.04194455659486507	0.16362631752063314	0.20740506065688177
All	Total_count	Yes	knn_pca	{'pca__n_components': 20, 'regr__n_neighbors': 15, 'regr__p': 2}	-0.16582010570801864	-0.30532656215714127	0.1241619336752714	0.03258078613533888	-0.5998565236932643	-0.17680855189530623	0.25371189770121805	0.010138616967786396
Variable	Ranking	Yes	knn_pca	{'pca__n_components': 5, 'regr__n_neighbors': 15, 'regr__p': 1}	-0.3459498368856704	-0.12793305900510887	-0.0756724141465781	-0.07623387249540015	-0.24218990352149827	-0.17260170001794323	0.10585260852512642	-0.04220501967035739
Variable	Total_count	Yes	knn_pca	{'pca__n_components': 50, 'regr__n_neighbors': 10, 'regr__p': 2}	-0.061271977536016216	-0.2012211431029416	-0.04098011488238029	0.06988940438976932	-0.061245413372882584	-0.05893281173462952	0.08684770749363634	-0.16755194497831183
Molo	Ranking	Yes	knn_pca	{'pca__n_components': 5, 'regr__n_neighbors': 5, 'regr__p': 2}	0.4821419590737738	0.3214348537121908	0.6830421749612068	0.42089107141730986	0.12089162038526269	0.4098077085987124	0.18315470042056703	0.6326896236539395
Molo	Total_count	Yes	knn_pca	{'pca__n_components': 5, 'regr__n_neighbors': 5, 'regr__p': 1}	0.7063812415990443	0.45413841221538487	0.6021273506574428	0.6410061867112891	0.11386267303931508	0.5091501366097878	0.20791159037337983	0.7001847086715063
All	Ranking	Yes	mlp_pca	{'pca__n_components': 50, 'regr__activation': 'identity', 'regr__alpha': 0.1, 'regr__hidden_layer_sizes': (50, 25, 50), 'regr__solver': 'adam'}	-0.2521933879424718	-0.1413682122144082	0.38044217483293435	0.4352555355600166	-0.4798497808155029	-0.004755675468065858	0.35794393752950987	0.153141183975667
All	Total_count	Yes	mlp_pca	{'pca__n_components': 20, 'regr__activation': 'logistic', 'regr__alpha': 0.1, 'regr__hidden_layer_sizes': (100, 100, 100), 'regr__solver': 'lbfgs'}	-0.24641726160477886	-0.08772910098958553	0.40349955012638816	0.3849807757032121	-0.3112584348855387	0.033540809156250705	0.3067831883080174	0.10083772367596276
Variable	Ranking	Yes	mlp_pca	{'pca__n_components': 5, 'regr__activation': 'tanh', 'regr__alpha': 0.0001, 'regr__hidden_layer_sizes': (100, 50, 100), 'regr__solver': 'adam'}	-0.26299148872805467	-0.2797834067370717	-0.05687250015619826	0.47650062424156653	-0.19765423146982264	-0.062225504469917495	0.2830714834914624	-0.052641480612419356
Variable	Total_count	Yes	mlp_pca	{'pca__n_components': 20, 'regr__activation': 'logistic', 'regr__alpha': 0.1, 'regr__hidden_layer_sizes': (50, 50), 'regr__solver': 'lbfgs'}	-0.12900171096710178	-0.2026420844014756	0.1744932491612664	0.4626783175651936	-0.4769467909130727	-0.027868398302312872	0.321562528158213	-0.3129452796267074
Molo	Ranking	Yes	mlp_pca	{'pca__n_components': 50, 'regr__activation': 'logistic', 'regr__alpha': 0.1, 'regr__hidden_layer_sizes': (50, 50), 'regr__solver': 'adam'}	0.6141278839586052	0.6414053855684	0.5526050047742839	0.7618542802771898	0.3976071482959538	0.5963592564050161	0.11774462792575148	0.6784522969061795
Molo	Total_count	Yes	mlp_pca	{'pca__n_components': 20, 'regr__activation': 'identity', 'regr__alpha': 0.01, 'regr__hidden_layer_sizes': (100, 100, 100), 'regr__solver': 'adam'}	0.7505494013203236	0.7162386611740658	0.6866010563055155	0.6576094579869407	0.1814627612834392	0.6045361735029064	0.2061997988149021	0.7317937442939109
